# Supplementary material for: Consideration of Photoactivity of TiO2 Pigments via the Photodegration of Methyl Orange under UV Irradiation
Source: Materials (Basel). 2022 Sep 1;15(17):6044. doi: 10.3390/ma15176044 (PMC9457480; doi:10.3390/ma15176044)
Supplement: Supplementary file 1 [file materials-15-06044-s001.zip]

Archive with 1 entries (1 files):
- materials-1868271-supplementary.pdf
